# Supplementary material for: Epibrassinolide Regulates Lhcb5 Expression Though the Transcription Factor of MYBR17 in Maize
Source: Biomolecules. 2025 Jan 9;15(1):94. doi: 10.3390/biom15010094 (PMC11763093; doi:10.3390/biom15010094)
Supplement: Supplementary file 1 [file biomolecules-15-00094-s001.zip]

Archive with 1 entries (1 files):
- biomolecules-3388327-supplementary.pdf
